# Supplementary material for: Identification of KFB Family in Moso Bamboo Reveals the Potential Function of PeKFB9 Involved in Stress Response and Lignin Polymerization
Source: Int J Mol Sci. 2022 Oct 19;23(20):12568. doi: 10.3390/ijms232012568 (PMC9604269; doi:10.3390/ijms232012568)
Supplement: Supplementary file 1 [file ijms-23-12568-s001.zip › Supplementary Tables.xlsx]

## Sheet: Table S1
Table S1. Basic characteristics of PeKFBs
Gene name	Gene ID	Number of amino acids	Molecular weight	Theoretical pI	Instability index	Grand average of hydropathicity (GRAVY)	subcellular localization	Number of Kelch motif
PeKFB1	PH02Gene02722.t1	634	68289.2	5.37	47.44	-0.185	Nucleus	4
PeKFB2	PH02Gene05428.t1	588	64389.4	7.15	44.08	-0.166	Nucleus	4
PeKFB3	PH02Gene05663.t1	365	41228.6	7.07	39.62	-0.162	Nucleus	2
PeKFB4	PH02Gene09282.t1	561	61788.9	9.26	58.92	-0.254	Nucleus	1
PeKFB5	PH02Gene09645.t2	406	45538.4	8.58	50.54	-0.172	Nucleus	1
PeKFB6	PH02Gene12045.t1	421	46296.2	9.78	60.19	-0.203	Nucleus	1
PeKFB7	PH02Gene21029.t1	375	39761.1	5.89	57.23	-0.097	Nucleus	2
PeKFB8	PH02Gene23055.t1	448	51040.9	9.22	53.04	-0.31	Nucleus	2
PeKFB9	PH02Gene23593.t1	364	38912	7.09	43.43	-0.196	Nucleus	1
PeKFB10	PH02Gene24745.t1	619	66729.8	5.09	48.01	-0.097	Nucleus	4
PeKFB11	PH02Gene26048.t1	621	67120.4	5.58	44.97	-0.099	Nucleus	4
PeKFB12	PH02Gene29851.t1	473	51918.7	7.97	38.76	-0.17	Nucleus	2
PeKFB13	PH02Gene30311.t1	555	60757.9	9.25	57.78	-0.163	Nucleus, Chloroplast	1
PeKFB14	PH02Gene31124.t1	345	38905.4	4.91	38.9	-0.135	Nucleus	1
PeKFB15	PH02Gene32516.t1	439	49843.5	9.61	50.88	-0.353	Nucleus	2
PeKFB16	PH02Gene37367.t1	353	38994.1	6.45	43.41	-0.002	Nucleus	3
PeKFB17	PH02Gene39929.t1	401	43366.9	5.91	48.33	-0.258	Nucleus	1
PeKFB18	PH02Gene42628.t2	421	46352.3	9.73	60.09	-0.205	Nucleus	1
PeKFB19	PH02Gene44375.t1	509	56177.1	6.57	51.17	-0.22	Nucleus	4

## Sheet: Table S2
Table S2. The nonsynonymous substitution (Ka), synonymous substitution (Ks), and Ka / Ks ratios of homologous gene pairs of KFBs.
Gene_1	Gene_2	Nonsynonymous substitution (Ka)	Synonymous substitution (Ks)	Nonsynonymous/synonymous (Ka/Ks)
PH02Gene12045.t1	PH02Gene42628.t2	0.156256	0.0396696	0.253876
PH02Gene26048.t1	PH02Gene24745.t1	0.0834515	0.0259125	0.31051
PH02Gene31124.t1	PH02Gene05663.t1	0.273242	0.096222	0.35215
PH02Gene26048.t1	PH02Gene05428.t1	0.511638	0.0763614	0.149249
PH02Gene26048.t1	PH02Gene02722.t1	0.54976	0.0760329	0.138302
PH02Gene09282.t1	PH02Gene30311.t1	0.158313	0.0410173	0.25909
PH02Gene24745.t1	PH02Gene05428.t1	0.506995	0.0816659	0.161078
PH02Gene24745.t1	PH02Gene02722.t1	0.541788	0.084122	0.155267
PH02Gene23055.t1	PH02Gene32516.t1	0.586816	0.0845586	0.144097
PH02Gene05428.t1	PH02Gene02722.t1	0.123812	0.0294168	0.237592
LOC_Os10g26990.1	PH02Gene23055.t1	0.698297	0.111645	0.159881
LOC_Os10g26990.1	PH02Gene32516.t1	0.33516	0.025926	0.0773541
LOC_Os11g04330.1	PH02Gene09881.t1	0.362762	0.101895	0.280887
LOC_Os11g14140.1	PH02Gene39929.t1	0.365703	0.0726425	0.198638
LOC_Os11g34460.1	PH02Gene44375.t1	0.616014	0.0330668	0.0536788
LOC_Os02g10850.1	PH02Gene12045.t1	0.337327	0.0963097	0.285508
LOC_Os02g02350.1	PH02Gene31124.t1	0.427679	0.139175	0.32542
LOC_Os02g05700.1	PH02Gene24745.t1	0.342189	0.052689	0.153977
LOC_Os02g10850.1	PH02Gene42628.t2	0.328944	0.0908514	0.276191
LOC_Os02g11790.1	PH02Gene21029.t1	0.387888	0.113212	0.291868
LOC_Os02g02350.1	PH02Gene05663.t1	0.376125	0.0760606	0.202221
LOC_Os02g05700.1	PH02Gene05428.t1	0.694419	0.0955967	0.137664
LOC_Os02g11790.1	PH02Gene35924.t1	0.583278	0.241134	0.413412
LOC_Os02g05700.1	PH02Gene02722.t1	0.717649	0.106289	0.148108
LOC_Os02g11790.1	PH02Gene18986.t1	0.562867	0.21106	0.374973
LOC_Os03g07160.1	PH02Gene19441.t1	1.5764	0.471106	0.29885
LOC_Os03g07160.1	PH02Gene23055.t1	0.358207	0.073283	0.204583
LOC_Os03g07160.1	PH02Gene32516.t1	0.742446	0.0964675	0.129932
LOC_Os06g47890.2	PH02Gene24745.t1	0.621543	0.0833491	0.1341
LOC_Os06g39370.1	PH02Gene21029.t1	0.630039	0.223999	0.355531
LOC_Os06g47890.2	PH02Gene05428.t1	0.304457	0.0267047	0.0877125
LOC_Os06g47890.2	PH02Gene02722.t1	0.32135	0.0343807	0.106988
LOC_Os07g05880.1	PH02Gene09645.t2	0.461637	0.0341751	0.0740302
LOC_Os09g38300.1	PH02Gene09282.t1	0.387311	0.109334	0.282289
LOC_Os09g38300.1	PH02Gene30311.t1	0.418825	0.0989109	0.236163

## Sheet: Table S3
Table S3. List of interaction protein of PeKFB9 from the library screening
Name	genbank	Gene annotation
PeKFB9-IP-1	PH02Gene24156	hypothetical protein OsJ_18632
PeKFB9-IP-2	PH02Gene23181	peroxidase
PeKFB9-IP-3	PH02Gene22472	PREDICTED: SKP1-like protein 1A
PeKFB9-IP-4
PeKFB9-IP-5	PH02Gene30788	delta(8)-fatty-acid desaturase 2
PeKFB9-IP-6	PH02Gene15064	predicted protein
PeKFB9-IP-7	PH02Gene29592	PREDICTED: translationally-controlled tumor protein homolog
PeKFB9-IP-8	PH02Gene49182	PREDICTED: SKP1-like protein 1A
PeKFB9-IP-9	PH02Gene01870	hypothetical protein OsI_17527
PeKFB9-IP-10	PH02Gene15934	predicted protein
PeKFB9-IP-11
PeKFB9-IP-12	PH02Gene05574	unknown protein, contains Krr1, PF05178
PeKFB9-IP-13	PH02Gene34200	PREDICTED: uncharacterized protein LOC102708496 isoform X
PeKFB9-IP-14	PH02Gene32352	hypothetical protein OsJ_18632
PeKFB9-IP-15	PH02Gene32113	hypothetical protein BRADI_5g22611v3, partial
PeKFB9-IP-16	PH02Gene19326	F-box/LRR-repeat protein At3g48880-like

## Sheet: Table S4 
Table S4. Primer sequences used in this study
Name	Forward primer (5' - 3')	Reverse primer (5' - 3')	Application
qPeKFB1	TTTCCGACCCATATCCATGG	TATCTCTTGGTGACAACCTTGACAG	RT-qPCR
qPeKFB2	TCTTTCCGACCCATATCCACAT	CATTTTTCGCTAAGTAATACAACCG
qPeKFB3	CGGCCTGGAACAGAATGTACTT	CCTCTCCTCCTGCCACATCAT
qPeKFB5	ACCAGTCTCCAGTCCACAAGCTC	ACAGGTAGACGGAGGAGGCAAT
qPeKFB8	GGAGGTCTCAAAACTGTCGTGAGT	CAGGCAATAGCCAGGTCATCAG
qPeKFB9	GAACGAGGATCTGGTGTTCCTAA	TCGCCTGTGGTCACGTTGTA
qPeKFB10	GCACCAGATTACATTCCCCATC	ATCTTCTGGCACAGCACCTCTT
qPeKFB12	TGGACGAGCGTTTTGCAAGA	GGGTCAAACACTTCGGCAGATT
qPeKFB13	GGCCTCGTCCCGTCTCTG	ATCTCAATCCACTTGTCGGTCAC
qPeKFB14	GGACTCATGGGACATCCATGC	TCGTCTCCTTCTGCCACATCAT
qPeKFB15	ACTGGTCTTAAAACCGTTGTTGAC	GAGTTCGGCATCTCTCCTTACG
qPeKFB16	TAGCTCGAGCGATGTTTGCTT	CTTCAGGGTCATAAATCTCCGC
qPeKFB17	TCACACCGAGATGAGGAACCTG	ACACGCACCAGGCAGTCGA
qPeKFB18	CGGTCGTCGACGTCGCAAT	GGCGATGTTGGACAGGAGGTT
qPeKFB19	CTCCTGTGATGCCTACACGATG	CACTCGGAAATCCAGTTATCGC
PeKFB9	ATGAGGAGCCCAAAGAGCCG	TCAGACGCGGACGGAGG	ORF cloning
ePRX72-1	ATGAGGGGTGCAATGGT	TCAGTTGTGATTGACCCT
PeSKP1-like-1	ATGGCGGCGGAGGGCGA	ACTCAAAAGCCCACTG
PeKFB9-BK	ATGGCCATGGAGGCCGAATTCATGAGGAGCCCAAAGAGC	CCGCTGCAGGTCGACGGATCCTCAGACGCGGACGGAGGC	Vector construction
PeKFB9-1300	ACGGGGGACGAGCTCGGTACCATGAGGAGCCCAAAGAGC	GTAGTCCATTCTAGAGGATCCGACGCGGACGGAGGCGAG
F^PeKFB9-1300	ACGGGGGACGAGCTCGGTACCATGGCGTTCGCCCTGGCGC	GTAGTCCATTCTAGAGGATCCGACGCGGACGGAGGCGAG
F^PeKFB9-BK	ATGGCCATGGAGGCCGAATTCGCGTTCGCCCTGGCG	CCGCTGCAGGTCGACGGATCCTCAGACGCGGACGGAG
K^PeKFB9-BK1	ATGGCCATGGAGGCCGAATTCATGAGGAGCCCAAAGAGCC	CGACCGCATCGGCGCGCCGC
K^PeKFB9-BK2	CGGCGCGCCGATGCGGTCGGAGGAGCGGGACGAGTG	CCGCTGCAGGTCGACGGATCCTCAGACGCGGACGGAGGC
PePRX72-1-AD	ATGGAGGCCAGTGAATTCATGAGGGGTGCAATGGT	CTCGAGCTCGATGGATCCTCAGTTGTGATTGACCCT
PePRX72-1-1300	ACGGGGGACGAGCTCGGTACCATGAGGGGTGCAATGGT	GTAGTCCATTCTAGAGGATCCGTTGTGATTGACCCTCC
PeSKP1-like-1-AD	ATGGAGGCCAGTGAATTCATGGCGGCGGAGGGCGA	CTCGAGCTCGATGGATCCCTACTCAAAAGCCCACTG
PeSKP1-like-1-1300	ACGGGGGACGAGCTCGGTACCATGGCGGCGGAGGGCGAG	GTAGTCCATTCTAGAGGATCCCTACTCAAAAGCCCACTGGTTC
